# Supplementary material for: Autogenous Transplantation of Teeth Across Clinical Indications: A Systematic Review and Meta-Analysis
Source: J Clin Med. 2025 Jul 18;14(14):5126. doi: 10.3390/jcm14145126 (PMC12295735; doi:10.3390/jcm14145126)
Supplement: Supplementary file 1 [file jcm-14-05126-s001.zip]

Archive with 4 entries (4 files):
- Supplementary File S2.pdf
- Supplementary File S3.pdf
- Supplementary File S1.pdf
- Supplementary File S4.pdf
